# Supplementary material for: Periodic temperature changes drive the proliferation of self-replicating RNAs in vesicle populations
Source: Nat Commun. 2023 Mar 3;14:1222. doi: 10.1038/s41467-023-36940-z (PMC9984477; doi:10.1038/s41467-023-36940-z)
Supplement: Supplementary file 8 — Source Data [file 41467_2023_36940_MOESM8_ESM.xlsx]

## Sheet: Figure 1
Figure 1c
	Data	Neg Ctrl			HH-mut			HH-min
		rep1	rep2	rep3	rep1	rep2	rep3	rep1	rep2	rep3
	No FT	4596.53	724.625	941.905	4526.38	2111.68	6428.66	2903.51	472.619	1878.78
	w/FT	3857.41	633.075	881.602	5178.19	2619.58	15155.3	18523.8	3496.93	11881.2
	Signal amplification	0.84	0.87	0.94	1.14	1.24	2.36	6.38	7.4	6.32
	Statistics	Neg Ctrl			HH-mut			HH-min
		Mean	SD	N	Mean	SD	N	Mean	SD	N
	Signal amplification	0.88	0.05	3	1.58	0.68	3	6.7	0.61	3
Figure 1d
	Data	Neg Ctrl			HH-mut			HH-min
		rep1	rep2	rep3	rep1	rep2	rep3	rep1	rep2	rep3
	No FT	0.01	0.01	0.01	0.01	0.01	0.01	25.395	15.086	20.448
	w/FT	0.01	0.01	0.01	0.01	0.01	0.01	75.487	79.886	80.393
	Statistics	Neg Ctrl			HH-mut			HH-min
		Mean	SD	N	Mean	SD	N	Mean	SD	N
	No FT	0.01	0	3	0.01	0	3	20.3097	5.15589	3
	w/FT	0.01	0	3	0.01	0	3	78.5887	2.69806	3
												Uncropped gel for Supplementary Figure 3 – gel 2
			Uncropped gel for Supplementary Figure 3 – gel 1
	HH-sub (27 nt)																											HH-sub (27 nt)
		labelled cleavage product																										labelled clevage product

## Sheet: Figure 2
Figure 2b
	Data	Neg Ctrl			1 µM seed			2 µM seed
	Number of FT cycles	rep1	rep2	rep3	rep1	rep2	rep3	rep1	rep2	rep3
	0	0	0	0	0	0	0	0	0	0
	1	0.383	0.284	0.184	5.047	3.643	3.556	9.54	10.62	10.555
	2	0.285	0.412	1.059	5.968	5.352	4.99	11.644	13.483	11.904					Uncropped gel for Supplementary Figure 16
	3	0.322	1.009	1.138	7.665	5.838	6.158	12.169	12.486	14.173
													product
	Statistics	Neg Ctrl			1 µM seed			2 µM seed
	Number of FT cycles	Mean	SD	N	Mean	SD	N	Mean	SD	N			Cy5-A (52 nt)
	0	0	0	3	0	0	3	0	0	3
	1	0.283667	0.0995004	3	4.082	0.836846	3	10.2383	0.605647	3
	2	0.585333	0.415093	3	5.43667	0.494467	3	12.3437	0.995219	3
	3	0.823	0.438647	3	6.55367	0.975652	3	12.9427	1.07722	3

## Sheet: Figure 3
Figure 3b
	Data	Neg Ctrl			1 µM seed			2 µM seed
	Generation	rep1	rep2	rep3	rep1	rep2	rep3	rep1	rep2	rep3			Non-linear fit	1 µM seed	2 µM seed		Non-linear fit	Neg Ctrl
	0	0	0	0	0	0	0	0	0	0			Exponential plateau				One-phase exponential
	1	1.637	1.536	2.446	6.554	5.109	4.038	9.401	11.047	9.897			Best-fit values				Best-fit values
	2	1.103	1.727	1.846	7.024	5.78	4.925	11.273	13.86	11.766			YM	5.486	12.08		Y0	= 0.000
	3	1.074	1.336	2.498	7.669	5.926	5.455	10.842	12.78	10.704			Y0	= 0.000	= 0.000		Plateau	1.866
	4	0.934	1.224	2.682	6.683	6.443	4.166	11.316	13.384	11.575			k	3.24	1.875		K	= 2.000
	5	1.008	1.512	4.194	6.123	5.164	3.772	13.636	14.786	11.817			95% CI (profile likelihood)				Tau	= 0.5000
	6	1.907	1.287	2.046	7.056	4.854	4.025	10.006	11.013	12.155			YM	4.954 to 6.041	11.44 to 12.74		Half-time	= 0.3466
	7	2.628	1.84	1.93	5.544	4.529	3.701	10.474	14.074	11.335			k	1.331 to ???	1.275 to 3.872		Span	1.866
													Goodness of Fit				95% CI (profile likelihood)
													Degrees of Freedom	22	22		Plateau	1.537 to 2.195
													R squared	0.7393	0.9149		Goodness of Fit
	Statistics	Neg Ctrl			1 µM seed			2 µM seed					Sum of Squares	27.59	34.67		Degrees of Freedom	23
	Generation	Mean	SD	N	Mean	SD	N	Mean	SD	N			Sy.x	1.12	1.255		R squared	0.4234
	0	0	0	3	0	0	3	0	0	3			Constraints				Sum of Squares	11.72
	1	1.873	0.498796	3	5.23367	1.26262	3	10.115	0.844377	3			Y0	Y0 = 0	Y0 = 0		Sy.x	0.714
	2	1.55867	0.399079	3	5.90967	1.05549	3	12.2997	1.37359	3			k	k > 0	k > 0		Constraints
	3	1.636	0.757921	3	6.35	1.16631	3	11.442	1.16079	3							Y0	Y0 = 0
	4	1.61333	0.936782	3	5.764	1.3891	3	12.0917	1.12666	3			Number of points				Plateau	Plateau > 1
	5	2.238	1.71259	3	5.01967	1.18213	3	13.413	1.49701	3			# of X values	24	24		K	K = 2
	6	1.74667	0.404104	3	5.31167	1.56647	3	11.058	1.07521	3			# Y values analyzed	24	24
	7	2.13267	0.431325	3	4.59133	0.92308	3	11.961	1.87987	3							Number of points
																	# of X values	24
																	# Y values analyzed	24
	Uncropped gel for Supplementary Figure 19
	product
	Cy5-A (52 nt)
	product
	Cy5-A (52 nt)

## Sheet: S2
Supplementary Figure 2b
	Data	HH-min					Uncropped gel for Supplementary Figure 2
	Time (min)	rep1	rep2	rep3
	0	0	0	0
	0.5	23.257	16.279	22.157			HH-sub (27 nt) -
	2	85.475	84.43	84.876
	5	91.533	90.415	90.23
	10	94.342	94.317	94.16
	20	96.664	96.439	96.347			labelled cleavage product --
	30	97.274	97.223	97.241
	Statistics	HH-min
	Time (min)	Mean	SD	N
	0	0	0	3
	0.5	20.5643	3.75174	3
	2	84.927	0.524363	3
	5	90.726	0.704977	3
	10	94.273	0.098656	3
	20	96.4833	0.163084	3
	30	97.246	0.025865	3
	Exponential plateau	HH-min
	Best-fit values
	YM	96.06
	Y0	-4.317
	k	0.8193
	95% CI (profile likelihood)
	YM	92,56 to 99,61
	Y0	-10,70 to 2,013
	k	0,6783 to 0,9862
	Goodness of Fit
	Degrees of Freedom	18
	R squared	0.9806
	Sum of Squares	585.3
	Sy.x	5.702
	Constraints
	k	k > 0
	Number of points
	# of X values	21
	# Y values analyzed	21

## Sheet: S3
	Source data for Figure S3 is included in / identical to the source data for Figure 1

## Sheet: S4
Supplementary Figure 4b
	Data	HH-min			Neg Ctrl
		rep1	rep2	rep3	rep1	rep2	rep3
	Fluorescence intensity	48444.7	64214.2	48908	6045.84	9254.15	3816.76
	normalized to max. intensity (65535)	0.74	0.98	0.75	0.09	0.14	0.06
	Statistics	HH-min			Neg Ctrl
		Mean	SD	N	Mean	SD	N
	Normalized fluorescence intensity	0.82	0.14	3	0.1	0.04	3

## Sheet: S5
Supplementary Figure 5b
	Data	0 mM	5 mM	10 mM	15 mM	20 mM	25 mM	30 mM
	Mean fluorescence intensity / GUV	101.251	92.879	86.275	75.135	77.187	72.527	65.168
	Normalized to max. intensity (255)	0.397063	0.364231	0.338333	0.294647	0.302694	0.28442	0.255561

## Sheet: S6
Supplementary Figure 6a
	Data	Buffer	TAMRA-B	TAMRA-B-BHQ2
	rep1	23	44126	3604
	rep2	23	41879	3218
	rep3	24	45927	3455
	Statistics	Buffer	TAMRA-B	TAMRA-B-BHQ2
	N	3	3	3
	Mean	23.33	43977	3426
	SD	0.5774	2028	194.7
	SEM	0.3333	1171	112.4
Supplementary Figure 6b
	Data	Neg Ctrl			Reaction
	Time (min)	rep1	rep2	rep3	rep1	rep2	rep3
	0	4962	5642	6248	14350	14114	14950
	3	3896	4780	5258	19304	21966	22234
	6	4256	4440	4942	25702	26408	26474
	9	4164	4312	4836	27198	27924	28006
	12	4114	4284	4820	28042	28774	28892
	15	4112	4272	4798	28554	29322	29504
	18	4108	4298	4794	29020	29804	29880
	21	4124	4292	4818	29324	30064	30212
	24	4128	4326	4800	29530	30314	30466
	27	4150	4308	4810	29642	30494	30628
	30	4140	4322	4816	29812	30648	30738
	Statistics	Neg Ctrl			Reaction
	Time (min)	Mean	SD	N	Mean	SD	N
	0	5617.33	643.355	3	14471.3	431.005	3
	3	4644.67	691.012	3	21168	1619.82	3
	6	4546	355.072	3	26194.7	427.936	3
	9	4437.33	353.097	3	27709.3	444.722	3
	12	4406	368.473	3	28569.3	460.479	3
	15	4394	358.904	3	29126.7	504.223	3
	18	4400	354.192	3	29568	476.101	3
	21	4411.33	362.063	3	29866.7	475.753	3
	24	4418	345.317	3	30103.3	502.304	3
	27	4422.67	344.618	3	30254.7	534.798	3
	30	4426	349.794	3	30399.3	510.632	3

## Sheet: S7
Supplementary Figure 7d
	Data	2 μM FQ-B			10 μM FQ-B
		rep1	rep2	rep3	rep1	rep2	rep3
	No FT	15275.6	17311.9	11873	3296.88	3216.97	909.549
	w/FT	22624	29245.3	27780.8	17964	11513.8	3683.43
	Signal amplification	1.48	1.69	2.34	5.45	3.58	4.05
	Statistics	2 μM FQ-B			10 μM FQ-B
		Mean	SD	N	Mean	SD	N
	Signal amplification	1.84	0.45	3	4.36	0.97	3

## Sheet: S8
Supplementary Figure 8e
	Data
	Distance (μm)	Fluorescence intensity
	0	256
	0.1038	280.861
	0.2076	291.237
	0.3113	254.94
	0.4151	286.689
	0.5189	386.772
	0.6227	378.414
	0.7265	274.682
	0.8303	217.627
	0.934	237.836
	1.0378	313.257
	1.1416	399.25
	1.2454	439.711
	1.3492	468.392
	1.453	471.958
	1.5567	349.116
	1.6605	260.712
	1.7643	301.669
	1.8681	400.322
	1.9719	520.334
	2.0757	688.643
	2.1794	878.004
	2.2832	1007.2
	2.387	1055.05
	2.4908	1227.51
	2.5946	1505.44
	2.6984	2161.36
	2.8021	3295.4
	2.9059	5271.56
	3.0097	7780.25
	3.1135	9865.09
	3.2173	10783.1
	3.3211	10718.1
	3.4248	9721.9
	3.5286	8098.56
	3.6324	7070.81
	3.7362	6635.17
	3.84	6776.93
	3.9438	6886.25
	4.0475	6701.2
	4.1513	6252.18
	4.2551	5849.91
	4.3589	5813.1
	4.4627	5913.14
	4.5665	6393.26
	4.6702	7121.52
	4.774	7337.3
	4.8778	6809.31
	4.9816	6115.28
	5.0854	5803.78
	5.1892	5840.33
	5.2929	6171.87
	5.3967	6499.74
	5.5005	6860.09
	5.6043	7156.45
	5.7081	6771.92
	5.8119	6327.06
	5.9156	6170.35
	6.0194	6320.44
	6.1232	6470.62
	6.227	6437.02
	6.3308	6263
	6.4346	6005.9
	6.5383	5604.52
	6.6421	5742.52
	6.7459	6226.6
	6.8497	6621.6
	6.9535	6670.52
	7.0573	6532.82
	7.161	6140.07
	7.2648	5894.92
	7.3686	6058.59
	7.4724	6072.52
	7.5762	6006.93
	7.68	6242.96
	7.7837	6323.43
	7.8875	6135.37
	7.9913	5891.37
	8.0951	5918.85
	8.1989	6082.83
	8.3027	6194.38
	8.4064	6411.08
	8.5102	6407.89
	8.614	6284.76
	8.7178	6118.82
	8.8216	6065.09
	8.9254	6092.02
	9.0291	5977.72
	9.1329	5834
	9.2367	6088.41
	9.3405	6548.23
	9.4443	6982.41
	9.5481	6966.62
	9.6518	6227.61
	9.7556	5654.92
	9.8594	5437.34
	9.9632	5326.35
	10.067	5430.94
	10.1708	5777.5
	10.2745	6138.95
	10.3783	6489.04
	10.4821	6840.3
	10.5859	6842.38
	10.6897	6482.38
	10.7935	6681.64
	10.8972	6897.77
	11.001	6720.39
	11.1048	6627.12
	11.2086	6635.53
	11.3124	6702.77
	11.4162	7265.89
	11.5199	8497.24
	11.6237	9673.03
	11.7275	10250.2
	11.8313	10783.6
	11.9351	11435.2
	12.0389	11558.8
	12.1426	10022.4
	12.2464	7191.26
	12.3502	4385.54
	12.454	2307.31
	12.5578	1217.93
	12.6616	1002.58
	12.7653	1009.37
	12.8691	1016.25
	12.9729	1019.61
	13.0767	943.541
	13.1805	846.291
	13.2843	807.898
	13.388	809.018
	13.4918	762.024
	13.5956	635.703
	13.6994	608.1
	13.8032	701.184
	13.907	701.147
	14.0107	649.746
	14.1145	631.713
	14.2183	650.974
	14.3221	718.969
	14.4259	772.332
	14.5297	691.541
	14.6334	558.69
	14.7372	536.578
	14.841	579.056
	14.9448	609.629
	15.0486	599.086
	15.1524	661.834
	15.2561	713.806
	15.3599	647.927
	15.4637	516.203
	15.5675	573.157
	15.6713	791.928
	15.7751	811.408
	15.8788	698.883
	15.9826	697.778
	16.0864	772.754
	16.1902	739.886
	16.294	587.39
	16.3978	479.545
	16.5015	458.133
	16.6053	444.167
	16.7091	491.443
	16.8129	494.661
	16.9167	444.009
	17.0205	430.659
	17.1242	519.25
	17.228	633.97
	17.3318	668.422
	17.4356	619.588
	17.5394	457.637
	17.6431	336.292
	17.7469	326.233
	17.8507	386.586
	17.9545	404.367
	18.0583	364.556
	18.1621	317.033
	18.2658	346.989
	18.3696	451.767
	18.4734	553.133
	18.5772	542.619
	18.681	521.959
	18.7848	573.981
	18.8885	551.75
	18.9923	473.335
	19.0961	434.649
	19.1999	543.881
	19.3037	685.622
	19.4075	725.994
	19.5112	659.943
	19.615	525.548
	19.7188	498.583
	19.8226	633.125
	19.9264	704.995
	20.0302	767.327
	20.1339	825.872
	20.2377	812.44
	20.3415	803.357
	20.4453	948.42
	20.5491	1247.3
	20.6529	1461.28
	20.7566	1497.98
	20.8604	1704.15
	20.9642	2045.36
	21.068	2333.54
	21.1718	2847.69
	21.2756	3868.83
	21.3793	5384.45
	21.4831	7727.24
	21.5869	10917.5
	21.6907	13607.6
	21.7945	13646.1
	21.8983	12071.9
	22.002	10533.3
	22.1058	9656.45
	22.2096	9178.21
	22.3134	8749.85
	22.4172	8499.14
	22.521	8859.54
	22.6247	8955.19
	22.7285	8527.68
	22.8323	8706.89
	22.9361	9371.87
	23.0399	9533.04
	23.1437	9105.98
	23.2474	8732.03
	23.3512	8566.63
	23.455	8273.94
	23.5588	7991.25
	23.6626	8249.51
	23.7664	8523.41
	23.8701	8556.31
	23.9739	8986
	24.0777	9677.93
	24.1815	9507.9
	24.2853	8782.39
	24.3891	8477.77
	24.4928	8689.99
	24.5966	8992.35
	24.7004	9141.89
	24.8042	9476.37
	24.908	9744.84
	25.0118	9383.91
	25.1155	8827.67
	25.2193	8713.34
	25.3231	8919.42
	25.4269	9142.74
	25.5307	9363.56
	25.6345	8863.16
	25.7382	8545.71
	25.842	8487.9
	25.9458	8437.75
	26.0496	8390.56
	26.1534	8576.41
	26.2572	9077.78
	26.3609	9598.69
	26.4647	9604.09
	26.5685	9090.42
	26.6723	8840.89
	26.7761	8309.64
	26.8799	7831.33
	26.9836	7949.19
	27.0874	8579.04
	27.1912	9560.32
	27.295	10056.4
	27.3988	10038.5
	27.5026	9688.48
	27.6063	9519.59
	27.7101	9562.86
	27.8139	9131.45
	27.9177	8467.95
	28.0215	8230.56
	28.1253	8702.33
	28.229	9820.81
	28.3328	10736
	28.4366	10293.7
	28.5404	9492.86
	28.6442	9256.48
	28.748	9720.56
	28.8517	9649.5
	28.9555	9321.73
	29.0593	9245.23
	29.1631	9081.1
	29.2669	8881.74
	29.3707	8996.01
	29.4744	8750.81
	29.5782	8329.75
	29.682	8368.68
	29.7858	8097.38
	29.8896	8329.67
	29.9934	9081.66
	30.0971	9583.86
	30.2009	9816.42
	30.3047	10118.5
	30.4085	10355.3
	30.5123	10157.8
	30.6161	10013.5
	30.7198	10455.6
	30.8236	11257.8
	30.9274	12569.9
	31.0312	14181.7
	31.135	14221.1
	31.2388	12176
	31.3425	9107.5
	31.4463	6390.72
	31.5501	4558.2
	31.6539	3142.78
	31.7577	2074.04
	31.8615	1433.43
	31.9652	1166.83
	32.069	1190.26
	32.1728	1201.64
	32.2766	1042.79
	32.3804	864.645
	32.4841	764.077
	32.5879	730.955
	32.6917	625.01
	32.7955	534.367
	32.8993	488.892
	33.0031	419.625
	33.1068	380.694
	33.2106	387.682
	33.3144	410.36
	33.4182	443.372
	33.522	471.857
	33.6258	548.079
	33.7295	643.655
	33.8333	566.614
	33.9371	509.355
	34.0409	507.412
	34.1447	474.066
	34.2485	467.5

[truncated: 9 more sheets: S9, S10, S12, S13, S15, S16, S17, S18, S19]
